# Supplementary material for: Are Citric Acid-Iron II Complexes True Chelates or Just Physical Mixtures and How to Prove This?
Source: Foods. 2023 Jan 15;12(2):410. doi: 10.3390/foods12020410 (PMC9858486; doi:10.3390/foods12020410)
Supplement: Supplementary file 1 [file foods-12-00410-s001.zip]

Archive with 1 entries (1 files):
- foods-2144901-supplementary.pdf
